# Supplementary material for: A high-throughput core sampling device for the evaluation of maize stalk composition
Source: Biotechnol Biofuels. 2012 May 1;5:27. doi: 10.1186/1754-6834-5-27 (PMC3403939; doi:10.1186/1754-6834-5-27)
Supplement: Additional file 2 — Core sampling device computer-aided design (CAD). [file 1754-6834-5-27-S2.ZIP]

Archive with 42 entries (42 files):
- Assembly.SLDASM
- BASE_BRACKET.SLDPRT
- BIG_BOLT.SLDPRT
- BIG_BOLT_SPRING.SLDPRT
- BIG_BOLT_WASHER.SLDPRT
- BOLT_HANDLE_ADJ.SLDPRT
- BOLT_SQUARE_CONNECTOR.SLDPRT
- CORE_SAMPLE_EXTRACTOR.SLDPRT
- CORK_BORE_HOUS_TOP_PLATE.SLDPRT
- CORK_BORER.SLDPRT
- CORK_BORER_HOUSING.SLDPRT
- FRAME_ARM_CONNECTOR.SLDPRT
- FRAME_SLIDE.SLDPRT
- HANDLE.SLDPRT
- NUT_PLTE-CORK-HOUSING.SLDPRT
- NUT_SLIDER_SCREW.SLDPRT
- NUT_SLIDER_SCREW_TOP.SLDPRT
- NUT_TO_BOLT_SQUARE.SLDPRT
- NUT_TO-SLIDER.SLDPRT
- PLASTIC_SPACER_THICK.SLDPRT
- PLASTIC_SPACER_THIN.SLDPRT
- PLATE_1_CORK_HOUSING.SLDPRT
- PLATE_2_CORK_HOUSING.SLDPRT
- PLATFORM.SLDPRT
- Rubber Mat.SLDPRT
- SCREW_BIG_PLTE_CORK_HOUSING.SLDPRT
- SCREW_CORK_BORE_HOUSE_TOP_PLATE.SLDPRT
- SCREW_INSIDE_SLIDER.SLDPRT
- SCREW_LONG_PLATFORM.SLDPRT
- SCREW_LONG_PLATFORM_SPRING.SLDPRT
- SCREW_PLTE_CORK_HOUSING.SLDPRT
- SCREW_SHORT_PLATFORM.SLDPRT
- SCREW_TO_TOP_SLIDER.SLDPRT
- Seperation Plate.SLDPRT
- SLIDER_ARM_CONNECTOR.SLDPRT
- SMALL_SCREW_TO_SQUARE.SLDPRT
- SQUARE_CONNECTOR.SLDPRT
- THIN_NUT_TO_SQUARE.SLDPRT
- WING_NUT_ADJ.SLDPRT
- WING_NUT_BIG_BOLT.SLDPRT
- WING_NUT_BT4.SLDPRT
- WING_NUT_LONG_SCREW.SLDPRT
